# Supplementary material for: Biomimetic Microchannel Integrated Silk Fibroin Scaffold for Regeneration of Intervertebral Disc Degeneration
Source: Biomater Res. 2025 May 28;29:0203. doi: 10.34133/bmr.0203 (PMC12117185; doi:10.34133/bmr.0203)
Supplement: Supplementary 1 — Figs. S1 to S3 Movies S1 and S2 [file bmr.0203.f1.zip]

Archive with 3 entries (3 files):
- Figure legends of the supplementary figures.docx
- Movie 1 (BMI-SF scaffold).avi
- Movie 2 (Congtrol scaffold).avi
